# Supplementary material for: Genome-Wide and Functional Annotation of Human E3 Ubiquitin Ligases Identifies MULAN, a Mitochondrial E3 that Regulates the Organelle's Dynamics and Signaling
Source: PLoS One. 2008 Jan 23;3(1):e1487. doi: 10.1371/journal.pone.0001487 (PMC2198940; doi:10.1371/journal.pone.0001487)
Supplement: Table S1 — List of the predicted H. sapiens E3s. (0.16 MB XLS) [file pone.0001487.s006.xls]

## Sheet: CJsb_Table_SI2
Supplementary Table 1: List of the predicted H. sapiens E3s
Gene	Name	Symbol	Aliases	NM	NP
RING finger
LL.54467	ankyrin repeat and IBR domain containing 1	ANKIB1	DKFZP434A0225,FLJ33123,KIAA1386	NM_019004	NP_061877
LL.51529	APC11 anaphase promoting complex subunit 11	ANAPC11	APC11,Apc11p,HSPC214,MGC882	NM_001002244 NM_001002245 NM_001002246 NM_001002247 NM_001002248 NM_001002249 NM_016476	NP_001002244 NP_001002245 NP_001002246 NP_001002247 NP001002248
LL.25820	ariadne homolog	ARIH1	ARI,HARI,HHARI,UBCH7BP	NM_005744	NP_005735
LL.10425	ariadne homolog 2 (Drosophila)	ARIH2	ARI2,FLJ10938,FLJ33921,TRIAD1	NM_006321	NP_006312
LL.267	autocrine motility factor receptor	AMFR	GP78,RNF45	NM_001144	NP_001135
LL.64844	Axotrophin	'MARCH7	AXO,AXOT,MARCH7,MARCH-VII,RNF177	NM_022826	NP_073737
LL.329	baculoviral IAP repeat-containing 2	BIRC2	API1,HIAP2,Hiap-2,MIHB,RNF48,cIAP1	NM_001166	NP_001157
LL.330	baculoviral IAP repeat-containing 3	BIRC3	AIP1,API2,CIAP2,HAIP1,HIAP1,MALT2,MIHC,RNF49	NM_001165 NM_182962	NP_001156 NP_892007
LL.331	baculoviral IAP repeat-containing 4	BIRC4	API3,ILP1,MIHA,XIAP,XLP2	NM_001167	NP_001158
LL.79444	baculoviral IAP repeat-containing 7 (livin)	BIRC7	KIAP,LIVIN,ML-IAP,MLIAP,RNF50	NM_022161 NM_139317	NP_071444 NP_647478
LL.112401	baculoviral IAP repeat-containing 8	BIRC8	ILP-2,ILP2,hILP2	NM_033341	NP_203127
LL.51283	bifunctional apoptosis regulator	BFAR	BAR,RNF47	NM_016561	NP_057645
LL.648	BMI1 polycomb ring finger oncogene	BMI1	MGC12685,PCGF4,RNF51	NM_005180	NP_005171
LL.8315	BRCA1 associated protein	BRAP	BRAP2,IMP,RNF52	NM_006768	NP_006759
LL.580	BRCA1 associated RING domain 1	BARD1	-	NM_000465	NP_000456
LL.672	breast cancer 1, early onset	BRCA1	BRCAI,BRCC1,IRIS,PSCP,RNF53	NM_007294 NM_007295 NM_007296 NM_007297 NM_007298 NM_007299 NM_007300 NM_007302 NM_007303 NM_007304 NM_007305	NP_009225 NP_009226 NP_009227 NP_009228 NP_009229 NP_009230
LL.867	Cas-Br-M ecotropic retroviral transforming sequence	CBL	C-CBL,CBL2,RNF55	NM_005188	NP_005179
LL.868	Cas-Br-M ecotropic retroviral transforming sequence b	CBLB	FLJ36865,RNF56	NM_170662	NP_733762
LL.23624	Cas-Br-M ecotropic retroviral transforming sequence c	CBLC	CBL-3,CBL-SL,RNF57	NM_012116	NP_036248
LL.79872	Cas-Br-M ecotropic retroviral transforming sequence-like 1	CBLL1	FLJ23109,HAKAI,MGC163401,MGC163403,RNF188	NM_024814	NP_079090
LL.4850	CCR4-NOT transcription complex, subunit 4	CNOT4	CLONE243,NOT4,NOT4H	NM_001008225 NM_013316	NP_001008226 NP_037448
LL.10668	cell growth regulator with ring finger domain 1	CGRRF1	CGR19,RNF197	NM_006568	NP_006559
LL.55743	checkpoint with forkhead and ring finger domains	CHFR	FLJ10796,FLJ33629,RNF116,RNF196	NM_018223	NP_060693
LL.55182	chromosome 1 open reading frame 164	C1orf164	FLJ10597	NM_018150	NP_060620
LL.79596	chromosome 13 open reading frame 7	C13orf7	FLJ13449,FLJ25774	NM_024546	NP_078822
LL.64207	chromosome 14 open reading frame 4	C14orf4	IRF2BPL,KIAA1865	NM_024496	NP_078772
LL.65259	chromosome 16 open reading frame 28	C16orf28	FLJ23360	NM_023076	NP_075564
LL.57661	CTD-binding SR-like protein rA9	KIAA1542	-	NM_020901	NP_065952
LL.57820	cyclin B1 interacting protein 1	CCNB1IP1	C14orf18,HEI10	NM_021178 NM_182849 NM_182851 NM_182852	NP_067001 NP_878269 NP_878271 NP_878272
LL.8193	D4, zinc and double PHD fingers family 1	DPF1	MGC150428,MGC150429,NEUD4,neuro-d4	NM_004647	NP_004638
LL.149095	DC-STAMP domain containing 1	DCST1	FLJ32785,RP11-307C12.10	NM_152494	NP_689707
LL.196403	deltex 3 homolog (Drosophila)	DTX3	FLJ34766,MGC138863,MGC138864,RNF154	NM_178502	NP_848597
LL.151636	deltex 3-like (Drosophila)	DTX3L	BBAP	NM_138287	NP_612144
LL.23220	deltex 4 homolog (Drosophila)	DTX4	KIAA0937,MGC141899,RNF155	NM_015177	NP_055992
LL.1840	deltex homolog 1 (Drosophila)	DTX1	hDx-1	NM_004416	NP_004407
LL.113878	deltex homolog 2 (Drosophila)	DTX2	KIAA1528,MGC71098,RNF58	NM_020892	NP_065943
LL.55120	Fanconi anemia, complementation group L	FANCL	FLJ10335,PHF9,POG	NM_018062	NP_060532
LL.2966	general transcription factor IIH, polypeptide 2, 44kDa	GTF2H2	BTF2,BTF2P44,MGC102806,T-BTF2P44,TFIIH	NM_001515	NP_001506
LL.6596	helicase-like transcription factor	HLTF	HIP116,HIP116A,HLTF1,RNF80,SMARCA3,SNF2L3	NM_003071 NM_139048	NP_003062 NP_620636
LL.154214	IBR domain containing 1	IBRDC1	C6orf172,MGC26996,dJ84N20.1	NM_152553	NP_689766
LL.255488	IBR domain containing 2	IBRDC2	KIAA0161,MGC71786,bA528A10.3,p53RFP	NM_182757	NP_877434
LL.127544	IBR domain containing 3	IBRDC3	FLJ90005,NKLAM	NM_153341	NP_699172
LL.90678	leucine rich repeat and sterile alpha motif containing 1	LRSAM1	FLJ31641,RIFLE,TAL	NM_001005373 NM_001005374 NM_138361	NP_001005373 NP_001005374 NP_612370
LL.84708	ligand of numb-protein X 1	LNX1	LNX,MPDZ,PDZRN2	NM_032622	NP_116011
LL.222484	ligand of numb-protein X 2	LNX2	FLJ12933,FLJ23932,FLJ38000,MGC46315,PDZRN1	NM_153371	NP_699202
LL.93082	likely ortholog of mouse Neutralized-related protein	LINCR	-	NM_001080535	NP_001074004
LL.91694	LON peptidase N-terminal domain and ring finger 1	LONRF1	FLJ23749,RNF191	NM_152271	NP_689484
LL.164832	LON peptidase N-terminal domain and ring finger 2	LONRF2	FLJ45273,MGC126711,MGC126713,RNF192	NM_198461	NP_940863
LL.79836	LON peptidase N-terminal domain and ring finger 3	LONRF3	FLJ22612,MGC119463,MGC119465,RNF127	NM_001031855 NM_024778	NP_001027026 NP_079054
LL.23295	mahogunin, ring finger 1	MGRN1	KIAA0544,RNF156	NM_015246	NP_056061
LL.23608	makorin, ring finger protein, 1	MKRN1	FLJ21334,RNF61	NM_013446	NP_038474
LL.23609	makorin, ring finger protein, 2	MKRN2	HSPC070,RNF62	NM_014160	NP_054879
LL.7681	makorin, ring finger protein, 3	MKRN3	D15S9,MGC88288,RNF63,ZFP127,ZNF127	NM_005664	NP_005655
LL.55167	male-specific lethal 2-like 1 (Drosophila)	MSL2L1	FLJ10546,KIAA1585,MSL-2,RNF184	NM_018133	NP_060603
LL.4193	Mdm2	MDM2	HDMX,MGC71221,hdm2	NM_002392 NM_006878 NM_006879 NM_006881 NM_006882	NP_002383 NP_006869 NP_006870 NP_006872 NP_006873
LL.4194	Mdm4	MDM4	DKFZp781B1423,MDMX,MGC132766,MRP1	NM_002393	NP_002384
LL.55016	membrane-associated ring finger (C3HC4) 1	'MARCH1	DKFZp564M1682,FLJ20668,MARCH-I,RNF171	NM_017923	NP_060393
LL.51257	membrane-associated ring finger (C3HC4) 2	'MARCH2	HSPC240,MARCH-II,RNF172	NM_001005415 NM_001005416 NM_016496	NP_001005415 NP_001005416 NP_057580
LL.115123	membrane-associated ring finger (C3HC4) 3	'MARCH3	'MARCH-III,MGC48332,RNF173	NM_178450	NP_848545
LL.57574	membrane-associated ring finger (C3HC4) 4	'MARCH4	'MARCH-IV,MGC104908,RNF174	NM_020814	NP_065865
LL.54708	membrane-associated ring finger (C3HC4) 5	'MARCH5	FLJ20445,MARCH-V,RNF153, MITOL	NM_017824	NP_060294
LL.10299	membrane-associated ring finger (C3HC4) 6	'MARCH6	KIAA0597,MARCH-VI,RNF176,TEB4	NM_005885	NP_005876
LL.220972	membrane-associated ring finger (C3HC4) 8	'MARCH8	'MARCH-VIII,MIR,RNF178,c-MIR	NM_001002265 NM_001002266 NM_145021	NP_001002265 NP_001002266 NP_659458
LL.92979	membrane-associated ring finger (C3HC4) 9	'MARCH9	FLJ36578,MARCH-IX,RNF179	NM_138396	NP_612405
LL.4331	menage a trois homolog 1, cyclin H assembly factor	MNAT1	MAT1,RNF66	NM_002431	NP_002422
LL.4281	midline 1 (Opitz/BBB syndrome)	MID1	OGS1,OSX,RNF59,TRIM18,XPRF,ZNFXY	NM_033291 NM_000381 NM_001098624 NM_033290	NP_150633 NP_000372 NP_001092094 NP_150632
LL.11043	midline 2	MID2	FXY2,MID1,RNF60,TRIM1	NM_012216 NM_052817	NP_036348 NP_438112
LL.57534	mindbomb homolog 1 (Drosophila)	MIB1	DIP-1,FLJ90676,MIB, ZZANK2, ZZZ6	NM_020774	NP_065825
LL.142678	mindbomb homolog 2 (Drosophila)	MIB2	FLJ20648,FLJ39787,ZZANK1,ZZZ5	NM_080875	NP_543151
LL.4214	mitogen-activated protein kinase kinase kinase 1	MAP3K1	MAPKKK1,MEKK,MEKK1	XM_001128827 XM_042066	XP_001128827 XP_042066
LL.79594	Mitochondrial Ubiquitin Ligase Activator of NF-kB (MULAN)	C1orf166	FLJ12875,RP11-401M16.2, C1orf166	NM_024544	NP_078820
LL.23077	MYC binding protein 2	MYCBP2	KIAA0916,PAM	NM_015057	NP_055872
LL.29116	myosin regulatory light chain interacting protein	MYLIP	MIR	NM_013262	NP_037394
LL.9148	neuralized homolog (Drosophila)	NEURL	NEURL1,RNF67,h-neu	NM_004210	NP_004201
LL.378884	NHL repeat containing 1	NHLRC1	EPM2A,EPM2B	NM_198586	NP_940988
LL.197370	non-SMC element 1 homolog (S. cerevisiae)	NSMCE1	NSE1	NM_145080	NP_659547
LL.4799	nuclear transcription factor, X-box binding 1	NFX1	DKFZp779G2416,MGC20369,NFX2	NM_002504 NM_147133 NM_147134	NP_002495 NP_667344 NP_667345
LL.152518	nuclear transcription factor, X-box binding-like 1	NFXL1	FLJ16294,HOZFP	NM_152995	NP_694540
LL.28962	osteopetrosis associated transmembrane protein 1	OSTM1	GIPN,GL,HSPC019	NM_014028	NP_054747
LL.23113	p53-associated parkin-like cytoplasmic protein	PARC	H7AP1	NM_015089	NP_055904
LL.5071	Parkinson disease (autosomal recessive, juvenile) 2, parkin	PARK2	AR-JP,LPRS2,PDJ,PRKN	NM_004562 NM_013987 NM_013988	NP_004553 NP_054642 NP_054643
LL.23024	PDZ domain containing RING finger 3	PDZRN3	LNX3,SEMACAP3	NM_015009	NP_055824
LL.29951	PDZ domain containing RING finger 4	PDZRN4	LNX4,SAMCAP3L	NM_013377	NP_037509
LL.5193	peroxisomal biogenesis factor 12	PEX12	-	NM_000286	NP_000277
LL.5828	peroxisomal membrane protein 3, 35kDa (Zellweger syndrome)	PXMP3	PAF-1,PAF1,PEX2,PMP3,PMP35,RNF72	NM_000318 NM_001079867	NP_000309 NP_001073336
LL.5192	peroxisome biogenesis factor 10	PEX10	MGC1998,NALD,RNF69	NM_002617 NM_153818	NP_002608 NP_722540
LL.51533	PHD finger protein 7	PHF7	HSPC045,HSPC226,MGC26088,NYD-SP6	NM_016483 NM_173341	NP_057567 NP_775463
LL.84759	polycomb group ring finger 1	PCGF1	FLJ43754,MGC10882,NSPC1,RNF3A-2,RNF68	NM_032673	NP_116062
LL.7703	polycomb group ring finger 2	PCGF2	MEL-18,MGC10545,RNF110,ZNF144	NM_007144	NP_009075
LL.10336	polycomb group ring finger 3	PCGF3	DONG1,FLJ36550,FLJ43813,RNF3,RNF3A	NM_006315	NP_006306
LL.84333	polycomb group ring finger 5	PCGF5	MGC16202,RNF159	NM_032373	NP_115749
LL.84108	polycomb group ring finger 6	PCGF6	MBLR,MGC15678,MGC17541,RNF134	NM_001011663 NM_032154	NP_001011663 NP_115530
LL.64219	praja 1	PJA1	RNF70	NM_001032396 NM_022368 NM_145119	NP_001027568 NP_071763 NP_660095
LL.9867	praja 2, RING-H2 motif containing	PJA2	KIAA0438,Neurodap1,RNF131	NM_014819	NP_055634
LL.5371	promyelocytic leukemia	PML	MYL,PP8675,RNF71,TRIM19	NM_002675 NM_033238 NM_033239 NM_033240 NM_033244 NM_033246 NM_033247 NM_033249 NM_033250	NP_002666 NP_150241 NP_150242 NP_150243 NP_150247 NP_150249
LL.51136	PTD016 protein	LOC51136	MGC111090	NM_016125	NP_057209
LL.56852	RAD18 homolog (S. cerevisiae)	RAD18	RNF73	NM_020165	NP_064550
LL.546	RAD54 homolog	ATRX	ATR2,MRXHF1,MRXS3,RAD54,RAD54L	NM_138271 NM_000489 NM_138270	NP_612115 NP_000480 NP_612114
LL.10616	RanBP-type and C3HC4-type zinc finger containing 1	RBCK1	C20orf18,HOIL1,RBCK2,RNF54,UBCE7IP3,ZRANB4	NM_006462 NM_031229	NP_006453 NP_112506
LL.5913	receptor-associated protein of the synapse	RAPSN	CMS1D,CMS1E,MGC3597,RNF205	NM_005055 NM_032645	NP_005046 NP_116034
LL.5896	recombination activating gene 1	RAG1	MGC43321,RNF74	NM_000448	NP_000439
LL.5988	ret finger protein-like 1	RFPL1	MGC132428,RNF78	NM_021026	NP_066306
LL.10738	ret finger protein-like 3	RFPL3	-	NM_001098535 NM_006604	NP_001092005 NP_006595
LL.342931	ret finger protein-like 4A	RFPL4A	RFPL4,RNF210	XM_292796	XP_292796
LL.442247	ret finger protein-like 4B	RFPL4B	RNF211	NM_001013734	NP_001013756
LL.5930	retinoblastoma binding protein 6	RBBP6	DKFZp761B2423,MY038,P2P-R,RBQ-1	NM_006910 NM_018703 NM_032626	NP_008841 NP_061173 NP_116015
LL.149041	ring finger and CCCH-type zinc finger domains 1	RC3H1	KIAA2025,RNF198	NM_172071	NP_742068
LL.54542	ring finger and CCCH-type zinc finger domains 2	RC3H2	FLJ20301,FLJ20713,MGC52176,MNAB,RNF164	NM_018835	NP_061323
LL.25898	ring finger and CHY zinc finger domain containing 1	RCHY1	ARNIP,CHIMP, PIRH2,RNF199,ZNF363,hARNIP	NM_001008925 NM_001009922 NM_015436	NP_001008925 NP_001009922 NP_056251
LL.117584	ring finger and FYVE-like domain containing 1	RFFL	RNF189,RNF34L	NM_001017368 NM_057178	NP_001017368 NP_476519
LL.399664	ring finger and KH domain containing 1	RKHD1	KIAA2031,MEX3,MEX3D,RNF193,TINO	NM_001085363 NM_203304	NP_001078832 NP_976049
LL.51320	ring finger and KH domain containing 2	RKHD2	BM-013,FLJ38871,MEX-3C,MEX3C,RNF194	NM_016626	NP_057710
LL.84206	ring finger and KH domain containing 3	RKHD3	DKFZp434J0617,MEX-3B,MEX3B,MGC117199,RNF195	NM_032246	NP_115622
LL.92312	ring finger and KH domain containing 4	RKHD4	MEX-3A,MEX3A	NM_001093725	NP_001087194
LL.89970	ring finger and SPRY domain containing 1	RSPRY1	KIAA1972	NM_133368	NP_588609
LL.64326	ring finger and WD repeat domain 2	RFWD2	COP1,FLJ10416,RNF200	NM_001001740 NM_022457	NP_001001740 NP_071902
LL.55159	ring finger and WD repeat domain 3	RFWD3	FLJ10520,RNF201	NM_018124	NP_060594
LL.6049	ring finger protein (C3H2C3 type) 6	RNF6	DKFZp686P0776	NM_183045 NM_005977 NM_183043 NM_183044	NP_898866 NP_005968 NP_898864 NP_898865
LL.6015	ring finger protein 1	RING1	RNF1	NM_002931	NP_002922
LL.9921	ring finger protein 10	RNF10	KIAA0262,MGC126758,MGC126764,RIE2	NM_014868	NP_055683
LL.7844	ring finger protein 103	RNF103	KF1,MGC102815,MGC41857,ZFP103,hkf-1	NM_005667	NP_005658
LL.26994	ring finger protein 11	RNF11	CGI-123,MGC51169,SID1669	NM_014372	NP_055187
LL.54778	ring finger protein 111	RNF111	ARK,DKFZp313E0731,FLJ38008	NM_017610	NP_060080
LL.7737	ring finger protein 113A	RNF113A	RNF113,ZNF183	NM_006978	NP_008909
LL.140432	ring finger protein 113B	RNF113B	MGC26599,RNF161,ZNF183L1,bA10G5.1	NM_178861	NP_849192
LL.51132	ring finger protein 12	RNF12	MGC15161,NY-REN-43,RLIM	NM_016120 NM_183353	NP_057204 NP_899196
LL.55298	ring finger protein 121	RNF121	FLJ11099	NM_018320 NM_194452 NM_194453	NP_060790 NP_919434 NP_919435
LL.79845	ring finger protein 122	RNF122	FLJ12526,MGC126622	NM_024787	NP_079063
LL.63891	ring finger protein 123	RNF123	FLJ12565,FP1477,KPC1,MGC163504	NM_022064	NP_071347
LL.54941	ring finger protein 125	RNF125	FLJ20456,MGC21737,TRAC1	NM_017831	NP_060301
LL.55658	ring finger protein 126	RNF126	FLJ20552,MGC1022,MGC14317	NM_017876 NM_194460	NP_060346 NP_919442
LL.79589	ring finger protein 128	RNF128	FLJ23516,GRAIL	NM_024539 NM_194463	NP_078815 NP_919445
LL.11342	ring finger protein 13	RNF13	MGC13689,RZF	NM_183382 NM_007282 NM_183381 NM_183383 NM_183384	NP_899238 NP_009213 NP_899237 NP_899239 NP_899240
LL.55819	ring finger protein 130	RNF130	G1RZFP,GOLIATH	NM_018434	NP_060904
LL.168433	ring finger protein 133	RNF133	MGC27072	NM_139175	NP_631914
LL.84282	ring finger protein 135	RNF135	L13,MGC13061	NM_032322 NM_197939	NP_115698 NP_922921
LL.51444	ring finger protein 138	RNF138	HSD-4,MGC8758,NARF,STRIN	NM_016271 NM_198128	NP_057355 NP_937761
LL.11236	ring finger protein 139	RNF139	HRCA1,MGC31961,RCA1,TRC8	NM_007218	NP_009149
LL.9604	ring finger protein 14	RNF14	ARA54,FLJ26004,HFB30,HRIHFB2038	NM_004290 NM_183398 NM_183399 NM_183400 NM_183401	NP_004281 NP_899645 NP_899646 NP_899647 NP_899648
LL.50862	ring finger protein 141	RNF141	MGC8715,ZFP26,ZNF230	NM_016422	NP_057506
LL.9781	ring finger protein 144	RNF144	KIAA0161,UBCE7IP4	NM_014746	NP_055561
LL.153830	ring finger protein 145	RNF145	DKFZp686M11215,FLJ31951	NM_144726	NP_653327
LL.81847	ring finger protein 146	RNF146	DKFZP434O1427,RP3-351K20.1,dJ351K20.1	NM_030963	NP_112225
LL.378925	ring finger protein 148	RNF148	MGC35222	NM_198085	NP_932351
LL.284996	ring finger protein 149	RNF149	DNAPTP2,FLJ90504	NM_173647	NP_775918
LL.57484	ring finger protein 150	RNF150	MGC125502	NM_020724	NP_065775
LL.146310	ring finger protein 151	RNF151	MGC129921	NM_174903	NP_777563
LL.220441	ring finger protein 152	RNF152	FLJ39176,MGC138161	NM_173557	NP_775828
LL.114804	ring finger protein 157	RNF157	-	NM_052916	NP_443148
LL.494470	ring finger protein 165	RNF165	-	NM_152470	NP_689683
LL.115992	ring finger protein 166	RNF166	MGC14381,MGC2647	NM_178841	NP_849163
LL.26001	ring finger protein 167	RNF167	5730408C10Rik,DKFZP566H073,LP2254	NM_015528	NP_056343
LL.165918	ring finger protein 168	RNF168	FLJ35794	NM_152617	NP_689830
LL.254225	ring finger protein 169	RNF169	KIAA1991	NM_001098638	NP_001092108
LL.56163	ring finger protein 17	RNF17	FLJ11045,Mmip-2,SPATA23,TDRD4	NM_031277	NP_112567
LL.81790	ring finger protein 170	RNF170	DKFZP564A022,FLJ38306	NM_030954	NP_112216
LL.285533	ring finger protein 175	RNF175	FLJ34190	NM_173662	NP_775933
LL.285671	ring finger protein 180	RNF180	MGC120326,MGC120328	NM_178532	NP_848627
LL.51255	ring finger protein 181	RNF181	HSPC238	NM_016494	NP_057578
LL.221687	ring finger protein 182	RNF182	FLJ40772,MGC33993	NM_152737	NP_689950
LL.138065	ring finger protein 183	RNF183	FLJ31197,MGC4734	NM_145051	NP_659488
LL.91445	ring finger protein 185	RNF185	FLJ38628	NM_152267	NP_689480
LL.54546	ring finger protein 186	RNF186	FLJ20225,RP11-91K11.1	NM_019062	NP_061935
LL.149603	ring finger protein 187	RNF187	-	XM_001129309 XM_928029	XP_001129309 XP_933122
LL.25897	ring finger protein 19	RNF19	DKFZp566B1346,DORFIN	NM_015435 NM_183419	NP_056250 NP_904355
LL.162333	ring finger protein 190	RNF190	FLJ35757	NM_152598	NP_689811
LL.6045	ring finger protein 2	RNF2	BAP-1,BAP1,DING,HIPI3,RING1B,RING2	NM_007212	NP_009143
LL.56254	ring finger protein 20	RNF20	BRE1A,FLJ11189,FLJ20382	NM_019592	NP_062538
LL.388591	ring finger protein 207	RNF207	C1orf188,FLJ32096,FLJ46380	NM_173795 NM_207396	NP_776156 NP_997279
LL.727800	ring finger protein 208	RNF208	DKFZp761H1710,MGC88636	NM_031297	NP_112587
LL.285498	ring finger protein 212	RNF212	FLJ38841,MGC120227,MGC120228	NM_194439	NP_919420
LL.57674	ring finger protein 213	RNF213	C17orf27,KIAA1554	NM_020914	NP_065965
LL.257160	ring finger protein 214	RNF214	DKFZp547C195	NM_001077239 NM_207343	NP_001070707 NP_997226
LL.200312	ring finger protein 215	RNF215	-	NM_001017981	NP_001017981
LL.11237	ring finger protein 24	RNF24	G1L	NM_007219	NP_009150
LL.64320	ring finger protein 25	RNF25	AO7,FLJ13906	NM_022453	NP_071898
LL.79102	ring finger protein 26	RNF26	MGC2642	NM_032015	NP_114404
LL.55072	ring finger protein 31	RNF31	FLJ10111,FLJ23501,MGC19975,ZIBRA	NM_017999	NP_060469
LL.140545	ring finger protein 32	RNF32	FKSG33,HSD15	NM_030936	NP_112198
LL.80196	ring finger protein 34	RNF34	FLJ21786,RFI,RIF,RIFF	NM_025126 NM_194271	NP_079402 NP_919247
LL.152006	ring finger protein 38	RNF38	FLJ21343	NM_022781 NM_194328 NM_194329 NM_194330 NM_194332	NP_073618 NP_919309 NP_919310 NP_919311 NP_919313
LL.80352	ring finger protein 39	RNF39	HZF,HZFW,LIRF	NM_170770 NM_025236 NM_170769	NP_739576 NP_079512 NP_739575
LL.6047	ring finger protein 4	RNF4	RES4-26,SNURF	NM_002938	NP_002929
LL.9810	ring finger protein 40	RNF40	BRE1B,KIAA0661,MGC13051,RBP95,STARING	NM_014771	NP_055586
LL.10193	ring finger protein 41	RNF41	MGC45228,NRDP1,SBBI03	NM_005785 NM_194358 NM_194359	NP_005776 NP_919339 NP_919340
LL.54894	ring finger protein 43	RNF43	FLJ20315,MGC125630,RNF124,URCC	NM_017763	NP_060233
LL.22838	ring finger protein 44	RNF44	KIAA1100	NM_014901	NP_055716
LL.6048	ring finger protein 5	RNF5	RING5,RMA1	NM_006913	NP_008844
LL.9616	ring finger protein 7	RNF7	CKBBP1,ROC2,SAG	NM_014245 NM_183237	NP_055060 NP_899060
LL.9025	ring finger protein 8	RNF8	FLJ12013,KIAA0646	NM_003958 NM_183078	NP_003949 NP_898901
LL.9978	ring-box 1	RBX1	BA554C12.1,MGC13357,MGC1481,RNF75,ROC1	NM_014248	NP_055063
LL.6477	seven in absentia homolog 1 (Drosophila)	SIAH1	HUMSIAH,Siah-1,Siah-1a,hSIAH1	NM_001006610 NM_003031	NP_001006611 NP_003022
LL.6478	seven in absentia homolog 2 (Drosophila)	SIAH2	hSiah2	NM_005067	NP_005058
LL.57630	SH3 domain containing ring finger 1	SH3RF1	FLJ21602,KIAA1494,POSH,RNF142,SH3MD2	NM_020870	NP_065921
LL.153769	SH3 domain containing ring finger 2	SH3RF2	FLJ23654,RNF158	NM_152550	NP_689763
LL.441061	similar to membrane-associated ring finger (C3HC4) 4	LOC441061	-	XM_496738 XM_941081	XP_496738 XP_946174
LL.390231	similar to tripartite motif protein 17	LOC390231	-	XM_372423 XM_936301	XP_372423 XP_941394
LL.399937	similar to tripartite motif protein 39	LOC399937	-	XM_374917 XM_930197	XP_374917 XP_935290
LL.57093	Tripartite motif protein 49, RNF18	TRIM49	RNF18	NM_020358	NP_065091
LL.120824	Tripartite motif protein 49-like 1, RNF18-like 1	LOC120824	RNF18-L1	XM_062300	XP_062300
LL.283116	Tripartite motif protein 49-like 2, RNF18-like 2	LOC283116	RNF18-L2	XM_208043	XP_208043
LL.399939	Tripartite motif protein 49-like 3, RNF18-like 3	LOC399939	RNF18-L3	XM_374919	XP_374919
LL.257218	SNF2 histone linker PHD RING helicase	SHPRH	FLJ27258	NM_001042683 NM_173082	NP_001036148 NP_775105
LL.84767	SPRY domain containing 5	SPRYD5	MGC10977,TRIM51	NM_032681	NP_116070
LL.84447	synovial apoptosis inhibitor 1, synoviolin	SYVN1	HRD1,KIAA1810,MGC40372	NM_032431 NM_172230	NP_115807 NP_757385
LL.7267	tetratricopeptide repeat domain 3	TTC3	DCRR1,DKFZp686M0150,RNF105,TPRDIII	NM_001001894 NM_003316	NP_001001894 NP_003307
LL.7186	TNF receptor-associated factor 2	TRAF2	MGC:45012,TRAP,TRAP3	NM_021138	NP_066961
LL.7187	TNF receptor-associated factor 3	TRAF3	CAP-1,CD40bp,CRAF1,LAP1	NM_003300 NM_145725 NM_145726	NP_003291 NP_663777 NP_663778
LL.9618	TNF receptor-associated factor 4	TRAF4	CART1,MLN62,RNF83	NM_145751 NM_004295	NP_665694 NP_004286
LL.7188	TNF receptor-associated factor 5	TRAF5	MGC:39780,RNF84	NM_001033910 NM_004619 NM_145759	NP_001029082 NP_004610 NP_665702
LL.7189	TNF receptor-associated factor 6	TRAF6	MGC:3310,RNF85	NM_004620 NM_145803	NP_004611 NP_665802
LL.84231	TNF receptor-associated factor 7	TRAF7	DKFZp586I021,MGC7807,RFWD1,RNF119	NM_206835 NM_032271	NP_996666 NP_115647
LL.10210	topoisomerase I binding, arginine/serine-rich	TOPORS	LUN,TP53BPL	NM_005802	NP_005793
LL.10293	TRAF interacting protein	TRAIP	RNF206,TRIP	NM_005879	NP_005870
LL.54476	TRIAD3 protein	TRIAD3	U7I1,UBCE7IP1,ZIN	NM_207111 NM_207116	NP_996994 NP_996999
LL.339976	tripartite motif family-like 1	TRIML1	FLJ36180,MGC138638,MGC138639,RNF209	NM_178556	NP_848651
LL.10107	tripartite motif-containing 10	TRIM10	HERF1,MGC141979,RFB30,RNF9	NM_006778 NM_052828	NP_006769 NP_439893
LL.81559	tripartite motif-containing 11	TRIM11	BIA1,RNF92	NM_145214	NP_660215
LL.10206	tripartite motif-containing 13	TRIM13	CAR,DLEU5,LEU5,RFP2,RNF77	NM_001007278 NM_005798 NM_052811 NM_213590	NP_001007279 NP_005789 NP_434698 NP_998755
LL.89870	tripartite motif-containing 15	TRIM15	RNF93,ZNF178,ZNFB7	NM_052812 NM_033229	NP_434699 NP_150232
LL.51127	tripartite motif-containing 17	TRIM17	RBCC,RNF16,terf	NM_001024940 NM_001024941 NM_016102	NP_001020111 NP_001020112 NP_057186
LL.23321	tripartite motif-containing 2	TRIM2	KIAA0517,RNF86	NM_015271	NP_056086
LL.6737	tripartite motif-containing 21	TRIM21	RNF81,RO52,SSA,SSA1	NM_003141	NP_003132
LL.10346	tripartite motif-containing 22	TRIM22	GPSTAF50,RNF94,STAF50	NM_006074	NP_006065
LL.373	tripartite motif-containing 23	TRIM23	ARD1,ARFD1,RNF46	NM_001656 NM_033227 NM_033228	NP_001647 NP_150230 NP_150231
LL.8805	tripartite motif-containing 24	TRIM24	PTC6,RNF82,TF1A,TIF1,TIF1A,TIF1ALPHA,hTIF1	NM_003852 NM_015905	NP_003843 NP_056989
LL.7706	tripartite motif-containing 25	TRIM25	EFP,RNF147,Z147,ZNF147	NM_005082	NP_005073
LL.7726	tripartite motif-containing 26	TRIM26	AFP,RNF95,ZNF173	NM_003449	NP_003440
LL.5987	tripartite motif-containing 27	TRIM27	RFP,RNF76	NM_030950 NM_006510	NP_112212 NP_006501
LL.10155	tripartite motif-containing 28	TRIM28	FLJ29029,KAP1,RNF96,TF1B,TIF1B	NM_005762	NP_005753
LL.10612	tripartite motif-containing 3	TRIM3	BERP,FLJ16135,HAC1,RNF22,RNF97	NM_006458 NM_033278	NP_006449 NP_150594
LL.11074	tripartite motif-containing 31	TRIM31	C6orf13,HCG1,HCGI,RNF	NM_052816 NM_007028	NP_438111 NP_008959
LL.22954	tripartite motif-containing 32	TRIM32	BBS11,HT2A,LGMD2H,TATIP	NM_012210	NP_036342
LL.51592	tripartite motif-containing 33	TRIM33	PTC7,RFG7,TF1G,TIF1G,TIF1GAMMA,TIFGAMMA	NM_015906 NM_033020	NP_056990 NP_148980
LL.53840	tripartite motif-containing 34	TRIM34	IFP1,RNF21	NM_001003827 NM_021616 NM_130389 NM_130390	NP_001003827 NP_067629 NP_569073 NP_569074
LL.23087	tripartite motif-containing 35	TRIM35	HLS5,KIAA1098,MAIR,MGC17233	NM_171982	NP_741983
LL.55521	tripartite motif-containing 36	TRIM36	HAPRIN,RBCC728,RNF98	NM_001017397 NM_001017398 NM_018700	NP_001017397 NP_001017398 NP_061170
LL.4591	tripartite motif-containing 37	TRIM37	KIAA0898,MUL,POB1,TEF3	NM_001005207 NM_015294	NP_001005207 NP_056109
LL.10475	tripartite motif-containing 38	TRIM38	MGC8946,RNF15,RORET	NM_006355	NP_006346
LL.56658	tripartite motif-containing 39	TRIM39	MGC32984,RNF23,TFP	NM_021253 NM_172016	NP_067076 NP_742013
LL.89122	tripartite motif-containing 4	TRIM4	RNF87	NM_033017 NM_033091	NP_148977 NP_149082
LL.135644	tripartite motif-containing 40	TRIM40	RNF35	NM_138700	NP_619645
LL.90933	tripartite motif-containing 41	TRIM41	MGC1127,MGC31991	NM_033549 NM_201627	NP_291027 NP_963921
LL.287015	tripartite motif-containing 42	TRIM42	FLJ40097,MGC163346	NM_152616	NP_689829
LL.129868	tripartite motif-containing 43	TRIM43	-	NM_138800	NP_620155
LL.80263	tripartite motif-containing 45	TRIM45	FLJ13181,RNF99	NM_025188	NP_079464
LL.80128	tripartite motif-containing 46	TRIM46	FLJ23229,GENEY,TRIFIC	NM_025058	NP_079334
LL.91107	tripartite motif-containing 47	TRIM47	GOA,RNF100	NM_033452	NP_258411
LL.79097	tripartite motif-containing 48	TRIM48	MGC4827,RNF101	NM_024114	NP_077019
LL.85363	tripartite motif-containing 5	TRIM5	RNF88,TRIM5alpha	NM_033034 NM_033092 NM_033093	NP_149023 NP_149083 NP_149084
LL.135892	tripartite motif-containing 50	TRIM50	FLJ32804,MGC138357,MGC138359,TRIM50A	NM_178125	NP_835226
LL.84851	tripartite motif-containing 52	TRIM52	MGC16175,RNF102	NM_032765	NP_116154
LL.57159	tripartite motif-containing 54	TRIM54	MURF,MURF-3,RNF30	NM_032546 NM_187841	NP_115935 NP_912730
LL.84675	tripartite motif-containing 55	TRIM55	MURF-2,RNF29	NM_033058 NM_184085 NM_184086 NM_184087	NP_149047 NP_908973 NP_908974 NP_908975
LL.81844	tripartite motif-containing 56	TRIM56	DKFZP667O116,FLJ35608,RNF109	NM_030961	NP_112223
LL.25893	tripartite motif-containing 58	TRIM58	BIA2,DKFZp434C091	NM_015431	NP_056246
LL.286827	tripartite motif-containing 59	TRIM59	MRF1,RNF104,TRIM57,TSBF1	NM_173084	NP_775107
LL.117854	tripartite motif-containing 6	TRIM6	RNF89	NM_001003818 NM_058166	NP_001003818 NP_477514
LL.166655	tripartite motif-containing 60	TRIM60	FLJ35882,MGC119325,RNF129,RNF33	NM_152620	NP_689833
LL.391712	tripartite motif-containing 61	TRIM61	MGC102996,RNF35	NM_001012414	NP_001012414
LL.55223	tripartite motif-containing 62	TRIM62	FLJ10759,FLJ16558	NM_018207	NP_060677
LL.84676	tripartite motif-containing 63	TRIM63	FLJ32380,IRF,MURF1,MURF2,RNF28,SMRZ	NM_032588	NP_115977
LL.120146	tripartite motif-containing 64	TRIM64	C11orf28	XM_061890	XP_061890
LL.201292	tripartite motif-containing 65	TRIM65	4732463G12Rik	NM_173547	NP_775818
LL.440730	tripartite motif-containing 67	TRIM67	FLJ44831,TNL	NM_001004342	NP_001004342
LL.55128	tripartite motif-containing 68	TRIM68	FLJ10369,MGC126176,RNF137,SS-56	NM_018073	NP_060543
LL.140691	tripartite motif-containing 69	TRIM69	HSD34,RNF36,Trif	NM_080745 NM_182985	NP_542783 NP_892030
LL.81786	tripartite motif-containing 7	TRIM7	GNIP,RNF90	NM_033342 NM_203293 NM_203294 NM_203295 NM_203296 NM_203297	NP_203128 NP_976038 NP_976039 NP_976040 NP_976041 NP_976042
LL.493829	tripartite motif-containing 72	TRIM72	-	NM_001008274	NP_001008275
LL.375593	tripartite motif-containing 73	TRIM73	MGC45477,TRIM50B	NM_198924	NP_944606
LL.378108	tripartite motif-containing 74	TRIM74	TRIM50C	NM_198853	NP_942150
LL.391714	tripartite motif-containing 75	TRIM75	-	XM_373039 XM_939332	XP_373039 XP_944425
LL.81603	tripartite motif-containing 8	TRIM8	GERP,RNF27	NM_030912	NP_112174
LL.114088	tripartite motif-containing 9	TRIM9	KIAA0282,RNF91,SPRING	NM_015163 NM_052978	NP_055978 NP_443210
LL.197131	ubiquitin protein ligase E3 component n-recognin 1	UBR1	JBS,MGC142065,MGC142067	NM_174916	NP_777576
LL.23304	ubiquitin protein ligase E3 component n-recognin 2	UBR2	C6orf133,KIAA0349,MGC71112	NM_015255	NP_056070
LL.23352	ubiquitin protein ligase E3 component n-recognin 4	UBR4	RBAF600, ZUBR1,p600	NM_020765	NP_065816
LL.29128	ubiquitin-like, containing PHD and RING finger domains, 1	UHRF1	ICBP90,Np95,RNF106,hNP95	NM_001048201 NM_013282	NP_001041666 NP_037414
LL.115426	ubiquitin-like, containing PHD and RING finger domains, 2	UHRF2	MGC33463,NIRF,RNF107,RP11-472F14.2,URF2	NM_152896	NP_690856
LL.22888	U-box domain containing 5	UBOX5	KIAA0860,RNF37,UBCE7IP5,UIP5	NM_014948 NM_199415	NP_055763 NP_955447
LL.85451	unkempt homolog (Drosophila)	UNK	KIAA1753,ZC3H5,ZC3HDC5	NM_001080419	NP_001073888
LL.55823	vacuolar protein sorting 11 homolog (S. cerevisiae)	VPS11	END1,PEP5,RNF108,hVPS11	NM_021729	NP_068375
LL.57617	vacuolar protein sorting 18 homolog (S. cerevisiae)	VPS18	KIAA1475,PEP3	NM_020857	NP_065908
LL.27072	vacuolar protein sorting 41 homolog (S. cerevisiae)	VPS41	HVPS41,HVSP41,hVps41p	NM_014396 NM_080631	NP_055211 NP_542198
LL.23355	vacuolar protein sorting 8 homolog (S. cerevisiae)	VPS8	FLJ32099,KIAA0804	NM_001009921 NM_015303	NP_001009921 NP_056118
LL.7468	Wolf-Hirschhorn syndrome candidate 1	WHSC1	MMSET,NSD2,REIIBP,TRX5,WHS	NM_133336 NM_001042424 NM_007331 NM_133330 NM_133331 NM_133334 NM_133335	NP_579891 NP_001035889 NP_015627 NP_579877 NP_579878 NP_579889
LL.84937	zinc and ring finger 1	ZNRF1	DKFZp434E229,FLJ14846,MGC15430,NIN283	NM_032268	NP_115644
LL.223082	zinc and ring finger 2	ZNRF2	RNF202	NM_147128	NP_667339
LL.84133	zinc and ring finger 3	ZNRF3	BK747E2.3,RNF203	NM_032173	NP_115549
LL.148066	zinc and ring finger 4	ZNRF4	RNF204,Ssrzf1,spzn	NM_181710	NP_859061
LL.9666	zinc finger DAZ interacting protein 3	DZIP3	FLJ13327,KIAA0675,UURF2	NM_014648	NP_055463
LL.7732	zinc finger protein 179	ZNF179	BFP,RNF112	NM_007148	NP_009079
LL.26046	zinc finger protein 294	ZNF294	C21orf10,C21orf98,FLJ11053,KIAA0714,RNF160	NM_015565	NP_056380
LL.55905	zinc finger protein 313	ZNF313	RNF114	NM_018683	NP_061153
LL.27246	zinc finger protein 364	ZNF364	BCA2,RNF115	NM_014455	NP_055270
LL.90850	zinc finger protein 598	ZNF598	DKFZp762F135,FLJ00086	NM_178167	NP_835461
LL.158506	zinc finger protein 645	ZNF645	FLJ25735,HAKAIL	NM_152577	NP_689790
LL.130507	zinc finger protein 650	ZNF650	FLJ37422,KIAA2024	NM_172070	NP_742067
LL.7542	zinc finger protein-like 1	ZFPL1	D11S750,MCG4	NM_006782	NP_006773
LL.151112	zinc finger, SWIM-type containing 2	ZSWIM2	MGC33890,ZZZ2	NM_182521	NP_872327
U box
LL.150739	Keratin-8	LOC150739	similar to Cytokeratin-8, CK-8	XM_092267	XP_092267
LL.51070	nitric oxide synthase interacting protein	NOSIP	CGI-25	NM_015953	NP_057037
LL.23759	peptidylprolyl isomerase (cyclophilin)-like 2	PPIL2	CYC4,CYP60,FLJ39930	NM_014337 NM_148175 NM_148176	NP_055152 NP_680480 NP_680481
LL.27339	PRP19/PSO4 pre-mRNA processing factor 19 homolog	PRPF19	NMP200,PRP19,PSO4,SNEV,UBOX4,hPSO4	NM_014502	NP_055317
LL.10273	STIP1 homology and U-box containing protein 1	STUB1	CHIP,HSPABP2,NY-CO-7,SDCCAG7,UBOX1	NM_005861	NP_005852
LL.9354	ubiquitination factor E4A (UFD2 homolog, yeast)	UBE4A	E4,KIAA0126,MGC133315,UBOX2,UFD2	NM_004788	NP_004779
LL.10277	ubiquitination factor E4B (UFD2 homolog, yeast)	UBE4B	E4,HDNB1,KIAA0684,UBOX3,UFD2	NM_006048	NP_006039
LL.22888	U-box domain containing 5	UBOX5	KIAA0860,RNF37,UBCE7IP5,UIP5	NM_014948 NM_199415	NP_055763 NP_955447
LL.151525	WD repeat, sterile alpha motif and U-box domain containing 1	WDSUB1	FLJ36175,UBOX6,WDSAM1	NM_152528	NP_689741
F box
LL.8945	beta-transducin repeat containing	BTRC	FBW1A,FBXW1A,FWD1,bTrCP,betaTrCP	NM_003939 NM_033637	NP_003930 NP_378663
LL.899	cyclin F	CCNF	FBX1,FBXO1	NM_001761	NP_001752
LL.84678	F-box and leucine-rich repeat protein 10	FBXL10	CXXC2,Fbl10,JHDM1B,PCCX2	NM_001005366 NM_032590	NP_001005366 NP_115979
LL.22992	F-box and leucine-rich repeat protein 11	FBXL11	CXXC8,FBL11,FBL7,JHDM1A,KIAA1004,LILINA	NM_012308	NP_036440
LL.54850	F-box and leucine-rich repeat protein 12	FBXL12	FLJ20188,Fbl12	NM_017703	NP_060173
LL.222235	F-box and leucine-rich repeat protein 13	FBXL13	FLJ38068,Fbl13,MGC21636	NM_145032	NP_659469
LL.144699	F-box and leucine-rich repeat protein 14	FBXL14	Fbl14,MGC40195	NM_152441	NP_689654
LL.79176	F-box and leucine-rich repeat protein 15	FBXL15	FBXO37,FLJ16137,Fbl15,MGC11279,PSD	NM_024326	NP_077302
LL.146330	F-box and leucine-rich repeat protein 16	FBXL16	C16orf22,FLJ33735,Fbl16,MGC33974,c380A1.1	NM_153350	NP_699181
LL.80028	F-box and leucine-rich repeat protein 18	FBXL18	FLJ11467,FLJ38075,Fbl18	NM_024963	NP_079239
LL.25827	F-box and leucine-rich repeat protein 2	FBXL2	DKFZP564P0622,FBL2,FBL3	NM_012157	NP_036289
LL.84961	F-box and leucine-rich repeat protein 20	FBXL20	Fbl2,Fbl20,MGC15482	NM_032875	NP_116264
LL.26224	F-box and leucine-rich repeat protein 3	FBXL3	FBL3,FBL3A,FBXL3A	NM_012158	NP_036290
LL.26235	F-box and leucine-rich repeat protein 4	FBXL4	FBL4,FBL5	NM_012160	NP_036292
LL.26234	F-box and leucine-rich repeat protein 5	FBXL5	FBL4,FBL5,FLR1	NM_012161 NM_033535	NP_036293 NP_277077
LL.26233	F-box and leucine-rich repeat protein 6	FBXL6	FBL6,PP14630	NM_012162 NM_024555	NP_036294 NP_078831
LL.23194	F-box and leucine-rich repeat protein 7	FBXL7	FBL6,FBL7	NM_012304	NP_036436
LL.55336	F-box and leucine-rich repeat protein 8	FBXL8	FBL8,FLJ11278,MGC19959	NM_018378	NP_060848
LL.23291	F-box and WD repeat domain containing 11	FBXW11	BTRC2,BTRCP2,FBW1B,FBXW1B,Fbw11,Hos	NM_012300 NM_033644 NM_033645	NP_036432 NP_387448 NP_387449
LL.26190	F-box and WD repeat domain containing 2	FBXW2	FBW2,Fwd2,MGC117371,Md6	NM_012164	NP_036296
LL.6468	F-box and WD repeat domain containing 4	FBXW4	DAC,FBW4,FBWD4,SHFM3,SHSF3	NM_022039	NP_071322
LL.54461	F-box and WD repeat domain containing 5	FBXW5	DKFZP434B205,Fbw5,MGC20962,RP11-229P13.10	NM_018998	NP_061871
LL.55294	F-box and WD repeat domain containing 7	FBXW7	AGO,CDC4,FBW7,FBX30,FBXW6,SEL-10,SEL10	NM_001013415 NM_018315 NM_033632	NP_001013433 NP_060785 NP_361014
LL.26259	F-box and WD repeat domain containing 8	FBXW8	FBW6,FBW8,FBX29,FBXO29,MGC33534	NM_012174 NM_153348	NP_036306 NP_699179
LL.26267	F-box protein 10	FBXO10	FBX10,FLJ41992,MGC149840	NM_012166	NP_036298
LL.80204	F-box protein 11	FBXO11	FBX11,FLJ12673,MGC44383,PRMT9,UG063H01,VIT1	NM_012167 NM_018693 NM_025133	NP_036299 NP_061163 NP_079409
LL.201456	F-box protein 15	FBXO15	FBX15,MGC39671	NM_152676	NP_689889
LL.157574	F-box protein 16	FBXO16	FBX16,MGC125923,MGC125924,MGC125925	NM_172366	NP_758954
LL.115290	F-box protein 17	FBXO17	FBG4,FBXO26,FLJ11798,FLJ25205,Fbx17	NM_024907 NM_148169	NP_079183 NP_680474
LL.26232	F-box protein 2	FBXO2	FBG1,FBX2,Fbs1,NFB42	NM_012168	NP_036300
LL.23014	F-box protein 21	FBXO21	DKFZp434G058,FBX21,FLJ90233,KIAA0875	NM_015002 NM_033624	NP_055817 NP_296373
LL.26263	F-box protein 22	FBXO22	FBX22,FLJ13986,MGC31799	NM_012170 NM_147188	NP_036302 NP_671717
LL.26261	F-box protein 24	FBXO24	DKFZp434I1122,FBX24	NM_012172 NM_033506	NP_036304 NP_277041
LL.26260	F-box protein 25	FBXO25	FBX25,MGC20256,MGC51975	NM_012173 NM_183420 NM_183421	NP_036305 NP_904356 NP_904357
LL.126433	F-box protein 27	FBXO27	FBG5,Fbx27	NM_178820	NP_849142
LL.23219	F-box protein 28	FBXO28	FLJ10766,Fbx28,KIAA0483	NM_015176	NP_055991
LL.26273	F-box protein 3	FBXO3	DKFZp564B092,FBA,FBX3	NM_012175 NM_033406	NP_036307 NP_208385
LL.84085	F-box protein 30	FBXO30	FLJ41030,Fbx30,MGC21674	NM_032145	NP_115521
LL.79791	F-box protein 31	FBXO31	FBX14,FBXO14,FLJ22477,Fbx31	NM_024735	NP_079011
LL.114907	F-box protein 32	FBXO32	FLJ32424,Fbx32,MAFbx,MGC33610	NM_058229 NM_148177	NP_478136 NP_680482
LL.254170	F-box protein 33	FBXO33	Fbx33,c14_5247	NM_203301	NP_976046
LL.55030	F-box protein 34	FBXO34	CGI-301,FLJ20725,Fbx34,MGC126434,MGC126435	NM_017943	NP_060413
LL.130888	F-box protein 36	FBXO36	FLJ37592,FLJ41090,Fbx36	NM_174899	NP_777559
LL.81545	F-box protein 38	FBXO38	Fbx38,MOKA,SP329	NM_030793 NM_205836	NP_110420 NP_995308
LL.26272	F-box protein 4	FBXO4	DKFZp547N213,FBX4,FLJ10141	NM_012176 NM_033484	NP_036308 NP_277019
LL.51725	F-box protein 40	FBXO40	Fbx40,KIAA1195,MGC129902,MGC129903	NM_016298	NP_057382
LL.150726	F-box protein 41	FBXO41	FLJ37709,Fbx41	NM_001080410	NP_001073879
LL.54455	F-box protein 42	FBXO42	Fbx42,KIAA1332	NM_018994	NP_061867
LL.93611	F-box protein 44	FBXO44	DKFZp781J0852,FBG3,FBX30,Fbx44,Fbxo6a	NM_001014765 NM_033182 NM_183412 NM_183413	NP_001014765 NP_149438 NP_904319 NP_904320
LL.200933	F-box protein 45	FBXO45	Fbx45	XM_931557 XM_946180	XP_936650 XP_951273
LL.23403	F-box protein 46	FBXO46	20D7-FC4,FBXO34L,Fbx46	NM_001080469	NP_001073938
LL.26271	F-box protein 5	FBXO5	EMI1,FBX5,Fbxo31	NM_012177	NP_036309
LL.26270	F-box protein 6	FBXO6	FBG2,FBS2,FBX6,Fbx6b	NM_018438	NP_060908
LL.25793	F-box protein 7	FBXO7	DKFZp686B08113,FBX,FBX07,FBX7	NM_001033024 NM_012179	NP_001028196 NP_036311
LL.26269	F-box protein 8	FBXO8	DC10,FBS,FBX8	NM_012180	NP_036312
LL.26268	F-box protein 9	FBXO9	FBX9,KIAA0936,NY-REN-57,VCIA1	NM_012347 NM_033480 NM_033481	NP_036479 NP_258441 NP_258442
LL.84893	F-box protein, helicase, 18	FBXO18	FBH1,FLJ14590,Fbx18	NM_032807 NM_178150	NP_116196 NP_835363
LL.26231	leucine rich repeat containing 29	LRRC29	FBL9,FBXL9	NM_001004055 NM_012163	NP_001004055 NP_036295
LL.345930	lung specific F-box and DH domain containing protein	RP3-509I19.5	LFDH	NM_001077706	NP_001071174
LL.6502	S-phase kinase-associated protein 2 (p45)	SKP2	FBL1,FBXL1,FLB1,MGC1366	NM_005983 NM_032637	NP_005974 NP_116026
LL.6924	transcription elongation factor B (SIII), polypeptide 3	TCEB3	SIII,TCEB3A, elongin A	NM_003198	NP_003189
SOCS box
LL.136371	ankyrin repeat and SOCS box-containing 10	ASB10	-	NM_080871	NP_543147
LL.140456	ankyrin repeat and SOCS box-containing 11	ASB11	DKFZp779E2460,MGC119168,MGC119169	NM_001012428 NM_080873	NP_001012428 NP_543149
LL.79754	ankyrin repeat and SOCS box-containing 13	ASB13	FLJ13134,MGC19879	NM_024701	NP_078977
LL.142686	ankyrin repeat and SOCS box-containing 14	ASB14	DKFZp313L0121	NM_130387	NP_569058
LL.142685	ankyrin repeat and SOCS box-containing 15	ASB15	DKFZp779M1258,FLJ43370	NM_080928	NP_563616
LL.92591	ankyrin repeat and SOCS box-containing 16	ASB16	FLJ30165,MGC141876,MGC141877	NM_080863	NP_543139
LL.127247	ankyrin repeat and SOCS box-containing 17	ASB17	Asb-17	NM_080868	NP_543144
LL.401036	ankyrin repeat and SOCS box-containing 18	ASB18	ASB-18,DKFZp313I1130	NM_212556	NP_997721
LL.51676	ankyrin repeat and SOCS box-containing 2	ASB2	ASB-2,MGC40044	NM_016150	NP_057234
LL.51130	ankyrin repeat and SOCS box-containing 3	ASB3	ASB-3,FLJ10123,FLJ10421	NM_016115 NM_145863	NP_057199 NP_665862
LL.51666	ankyrin repeat and SOCS box-containing 4	ASB4	ASB-4,MGC142039,MGC142041	NM_016116 NM_145872	NP_057200 NP_665879
LL.140458	ankyrin repeat and SOCS box-containing 5	ASB5	-	NM_080874	NP_543150
LL.140459	ankyrin repeat and SOCS box-containing 6	ASB6	FLJ20548,MGC1024	NM_017873 NM_177999	NP_060343 NP_821066
LL.140460	ankyrin repeat and SOCS box-containing 7	ASB7	FLJ22551	NM_024708 NM_198243	NP_078984 NP_937886
LL.140461	ankyrin repeat and SOCS box-containing 8	ASB8	FLJ21255,MGC5540,PP14212	NM_024095	NP_077000
LL.140462	ankyrin repeat and SOCS box-containing 9	ASB9	DKFZp564L0862,FLJ20636,MGC4954	NM_001031739 NM_024087	NP_001026909 NP_076992
LL.1154	cytokine inducible SH2-containing protein	CISH	CIS,CIS-1,G18,SOCS	NM_145071	NP_659508
LL.140825	neuralized homolog 2 (Drosophila)	NEURL2	C20orf163,MGC125934,MGC125935,Ozz-E3	NM_080749	NP_542787
LL.142684	RAB40A, member RAS oncogene family	RAB40A	MGC142061,RAR2A,Rar-2	NM_080879	NP_543155
LL.10966	RAB40B, member RAS oncogene family	RAB40B	FLJ42385,RAR,SEC4L	NM_006822	NP_006813
LL.57799	RAB40C, member RAS oncogene family	RAB40C	RARL,RASL8C	NM_021168	NP_066991
LL.286526	Ras-like GTPase-like	LOC286526	RAR2	NM_001031834	NP_001027004
LL.80176	splA/ryanodine receptor domain and SOCS box containing 1	SPSB1	SSB-1,SSB1	NM_025106	NP_079382
LL.84727	splA/ryanodine receptor domain and SOCS box containing 2	SPSB2	GRCC9,MGC2519,SSB-2,SSB2	NM_032641	NP_116030
LL.90864	splA/ryanodine receptor domain and SOCS box containing 3	SPSB3	SSB3	NM_080861	NP_543137
LL.92369	splA/ryanodine receptor domain and SOCS box containing 4	SPSB4	SSB-4,SSB4	NM_080862	NP_543138
LL.8651	suppressor of cytokine signaling 1	SOCS1	CIS1,CISH1,JAB,SOCS-1,SSI-1,SSI1,TIP3	NM_003745	NP_003736
LL.8835	suppressor of cytokine signaling 2	SOCS2	CIS2,Cish2,SOCS-2,SSI-2,SSI2,STATI2	NM_003877	NP_003868
LL.9021	suppressor of cytokine signaling 3	SOCS3	ATOD4,CIS3,Cish3,MGC71791,SOCS-3,SSI-3,SSI3	NM_003955	NP_003946
LL.122809	suppressor of cytokine signaling 4	SOCS4	DKFZp686J1568,SOCS7	NM_080867 NM_199421	NP_543143 NP_955453
LL.9655	suppressor of cytokine signaling 5	SOCS5	CIS6,CISH6,Cish5,KIAA0671,SOCS-5	NM_014011 NM_144949	NP_054730 NP_659198
LL.9306	suppressor of cytokine signaling 6	SOCS6	CIS4,HSPC060,SOCS4,SSI4,STAI4,STATI4	NM_004232	NP_004223
LL.30837	suppressor of cytokine signaling 7	SOCS7	NAP4	NM_014598	NP_055413
LL.56995	tubby like protein 4	TULP4	KIAA1397,TUSP	NM_001007466 NM_020245	NP_001007467 NP_064630
LL.7428	von Hippel-Lindau tumor suppressor	VHL	HRCA1,RCA1,VHL1	NM_000551 NM_198156	NP_000542 NP_937799
LL.26118	WD repeat and SOCS box-containing 1	WSB1	SWIP1,WSB-1	NM_015626 NM_134265	NP_056441 NP_599027
LL.55884	WD repeat and SOCS box-containing 2	WSB2	MGC10210,SBA2	NM_018639	NP_061109
BTB
LL.80325	ankyrin repeat and BTB (POZ) domain containing 1	ABTB1	BPOZ,EF1ABP,MGC20585,PP2259	NM_032548 NM_172027 NM_172028	NP_115937 NP_742024 NP_742025
LL.25841	ankyrin repeat and BTB (POZ) domain containing 2	ABTB2	DKFZP586C1619	NM_145804	NP_665803
LL.51479	ankyrin repeat and FYVE domain containing 1	ANKFY1	ANKHZN,DKFZp686M19106,KIAA1255,ZFYVE14	NM_016376 NM_020740	NP_057460 NP_065791
LL.79798	armadillo repeat containing 5	ARMC5	FLJ00019,FLJ13063	NM_024742	NP_079018
LL.604	B-cell CLL/lymphoma 6 (zinc finger protein 51)	BCL6	BCL5,BCL6A,LAZ3,ZBTB27,ZNF51	NM_001706 NM_138931	NP_001697 NP_620309
LL.255877	B-cell CLL/lymphoma 6, member B (zinc finger protein)	BCL6B	BAZF,ZBTB28,ZNF62	NM_181844	NP_862827
LL.53339	BTB (POZ) domain containing 1	BTBD1	C15orf1,NS5ATP8	NM_001011885 NM_025238	NP_001011885 NP_079514
LL.84280	BTB (POZ) domain containing 10	BTBD10	GMRP-1,GMRP1,MGC13007	NM_032320	NP_115696
LL.121551	BTB (POZ) domain containing 11	BTBD11	FLJ33957,FLJ42845	NM_001017523 NM_001018072 NM_152322	NP_001017523 NP_001018082 NP_689535
LL.84464	BTB (POZ) domain containing 12	BTBD12	KIAA1784,KIAA1987	NM_032444	NP_115820
LL.138151	BTB (POZ) domain containing 14A	BTBD14A	BTBD14,MGC23427	NM_144653	NP_653254
LL.112939	BTB (POZ) domain containing 14B	BTBD14B	FLJ37383,NAC1	NM_052876	NP_443108
LL.55643	BTB (POZ) domain containing 2	BTBD2	-	NM_017797	NP_060267
LL.22903	BTB (POZ) domain containing 3	BTBD3	KIAA0952,MGC130038,MGC130039,dJ742J24.1	NM_014962 NM_181443	NP_055777 NP_852108
LL.90135	BTB (POZ) domain containing 6	BTBD6	BDPL	NM_033271	NP_150374
LL.55727	BTB (POZ) domain containing 7	BTBD7	DKFZp686N0544,FUP1,MGC48310	NM_001002860 NM_018167	NP_001002860 NP_060637
LL.284697	BTB (POZ) domain containing 8	BTBD8	-	NM_183242	NP_899065
LL.114781	BTB (POZ) domain containing 9	BTBD9	FLJ32945,KIAA1880	NM_152733	NP_689946
LL.571	BTB and CNC homology 1, bLZ transcription factor 1	BACH1	-	NM_001011545 NM_001186 NM_206866	NP_001011545 NP_001177 NP_996749
LL.60468	BTB and CNC homology 1, bLZ transcription factor 2	BACH2	-	NM_021813	NP_068585
LL.881	calicin	CCIN	-	NM_005893	NP_005884
LL.79786	chromosome 16 open reading frame 44	C16orf44	FLJ12543	NM_024731	NP_079007
LL.8507	ectodermal-neural cortex (with BTB-like domain)	ENC1	CCL28,ENC-1,FLJ39259,KLHL35,NRPB,PIG10	NM_003633	NP_003624
LL.388419	galectin-3-binding protein-like	LOC388419	-	NM_001080466	NP_001073935
LL.64412	GDNF-inducible zinc finger protein 1	GZF1	ZBTB23,ZNF336	NM_022482	NP_071927
LL.64395	germ cell-less homolog 1 (Drosophila)	GMCL1	BTBD13,GCL,GCL1	NM_178439	NP_848526
LL.8139	giant axonal neuropathy (gigaxonin)	GAN	FLJ38059,GAN1,KLHL16	NM_022041	NP_071324
LL.3090	hypermethylated in cancer 1	HIC1	ZBTB29,hic-1	NM_001098202 NM_006497	NP_001091672 NP_006488
LL.23119	hypermethylated in cancer 2	HIC2	HRG22,KIAA1020,ZBTB30	NM_015094	NP_055909
LL.339745	hypothetical protein LOC339745	LOC339745	-	NM_001001664	NP_001001664
LL.340359	hypothetical protein LOC340359	C8ORFK36	-	NM_001081675	NP_001075144
LL.196872	hypothetical protein MGC23270	MGC23270	-	NM_152646	NP_689859
LL.10625	influenza virus NS1A binding protein	IVNS1ABP	FLARA3,KIAA0850,ND1,NS-1,NS1-BP,NS1BP	NM_016389 NM_006469	NP_057473 NP_006460
LL.25998	inhibitor of Bruton agammaglobulinemia tyrosine kinase	IBTK	BTKI,KIAA1417	NM_015525	NP_056340
LL.3652	intracisternal A particle-promoted polypeptide	IPP	KLHL27	NM_005897	NP_005888
LL.283518	K channel regulator	KCNRG	DLTET	NM_173605 NM_199464	NP_775876 NP_955751
LL.284252	K channel tetramerisation domain containing 1	KCTD1	C18orf5	NM_198991	NP_945342
LL.83892	K channel tetramerisation domain containing 10	KCTD10	FLJ41739,MSTP028,ULRO61	NM_031954	NP_114160
LL.115207	K channel tetramerisation domain containing 12	KCTD12	C13orf2,FLJ33073,KIAA1778,PFET1	NM_138444	NP_612453
LL.253980	K channel tetramerisation domain containing 13	KCTD13	FKSG86,PDIP1,POLDIP1	NM_178863	NP_849194
LL.65987	K channel tetramerisation domain containing 14	KCTD14	MGC2376	NM_023930	NP_076419
LL.79047	K channel tetramerisation domain containing 15	KCTD15	MGC25497,MGC2628	NM_024076	NP_076981
LL.57528	K channel tetramerisation domain containing 16	KCTD16	DKFZp781A1155,KIAA1317,MGC138167	NM_020768	NP_065819
LL.79734	K channel tetramerisation domain containing 17	KCTD17	FLJ12242	NM_024681	NP_078957
LL.23510	K channel tetramerisation domain containing 2	KCTD2	KIAA0176	NM_015353	NP_056168
LL.222658	K channel tetramerisation domain containing 20	KCTD20	C6orf69,MGC14254,dJ108K11.3	NM_173562	NP_775833
LL.283219	K channel tetramerisation domain containing 21	KCTD21	-	NM_001029859	NP_001025030
LL.51133	K channel tetramerisation domain containing 3	KCTD3	MGC43935,NY-REN-45	NM_016121	NP_057205
LL.386618	K channel tetramerisation domain containing 4	KCTD4	bA321C24.3	NM_198404	NP_940686
LL.54442	K channel tetramerisation domain containing 5	KCTD5	FLJ20040	NM_018992	NP_061865
LL.200845	K channel tetramerisation domain containing 6	KCTD6	MGC27385	NM_153331	NP_699162
LL.154881	K channel tetramerisation domain containing 7	KCTD7	FLJ32069	NM_153033	NP_694578
LL.386617	K channel tetramerisation domain containing 8	KCTD8	-	NM_198353	NP_938167
LL.54793	K channel tetramerisation domain containing 9	KCTD9	FLJ20038	NM_017634	NP_060104
LL.27012	K channel, subfamily V, member 1	KCNV1	HNKA,KCNB3,KV2.3,KV8.1	NM_014379	NP_055194
LL.3787	K voltage-gated channel, delayed-rectifier, member 1	KCNS1	KV9.1	NM_002251	NP_002242
LL.3788	K voltage-gated channel, delayed-rectifier, member 2	KCNS2	KV9.2	NM_020697	NP_065748
LL.3790	K voltage-gated channel, delayed-rectifier, member 3	KCNS3	KV9.3,MGC9481	NM_002252	NP_002243
LL.3745	K voltage-gated channel, Shab-related subfamily, member 1	KCNB1	DRK1,KV2.1,h-DRK1	NM_004975	NP_004966
LL.9312	K voltage-gated channel, Shab-related subfamily, member 2	KCNB2	KV2.2	NM_004770	NP_004761
LL.3736	K voltage-gated channel, shaker-related subfamily, member 1	KCNA1	AEMK,EA1,HBK1,HUK1,KV1.1,MBK1,MK1,RBK1	NM_000217	NP_000208
LL.3744	K voltage-gated channel, shaker-related subfamily, member 10	KCNA10	Kcn1,Kv1.8	NM_005549	NP_005540
LL.3737	K voltage-gated channel, shaker-related subfamily, member 2	KCNA2	HBK5,HK4,HUKIV,KV1.2,NGK1,RBK2	NM_004974	NP_004965
LL.3738	K voltage-gated channel, shaker-related subfamily, member 3	KCNA3	HGK5,HLK3,HPCN3,HUKIII,KV1.3,MK3,PCN3	NM_002232	NP_002223
LL.3739	K voltage-gated channel, shaker-related subfamily, member 4	KCNA4	HBK4,HK1,HPCN2,HUKII,KCNA4L,KCNA8,KV1.4	NM_002233	NP_002224
LL.3741	K voltage-gated channel, shaker-related subfamily, member 5	KCNA5	HCK1,HK2,HPCN1,KV1.5,PCN1	NM_002234	NP_002225
LL.3742	K voltage-gated channel, shaker-related subfamily, member 6	KCNA6	HBK2,KV1.6	NM_002235	NP_002226
LL.3743	K voltage-gated channel, shaker-related subfamily, member 7	KCNA7	HAK6,KV1.7	NM_031886	NP_114092
LL.3750	K voltage-gated channel, Shal-related subfamily, member 1	KCND1	KV4.1	NM_004979	NP_004970
LL.3751	K voltage-gated channel, Shal-related subfamily, member 2	KCND2	KIAA1044,KV4.2,MGC119702,MGC119703,RK5	NM_012281	NP_036413
LL.3752	K voltage-gated channel, Shal-related subfamily, member 3	KCND3	KCND3L,KCND3S,KSHIVB,KV4.3	NM_004980 NM_172198	NP_004971 NP_751948
LL.3746	K voltage-gated channel, Shaw-related subfamily, member 1	KCNC1	KV3.1,KV4,MGC129855,NGK2	NM_004976	NP_004967
LL.3747	K voltage-gated channel, Shaw-related subfamily, member 2	KCNC2	KV3.2,MGC138196	NM_139136 NM_139137 NM_153748	NP_631874 NP_631875 NP_715624
LL.3748	K voltage-gated channel, Shaw-related subfamily, member 3	KCNC3	KSHIIID,KV3.3,SCA13	NM_004977	NP_004968
LL.3749	K voltage-gated channel, Shaw-related subfamily, member 4	KCNC4	HKSHIIIC,KSHIIIC,KV3.4,MGC126818	NM_001039574 NM_004978 NM_153763	NP_001034663 NP_004969 NP_720198
LL.3755	K voltage-gated channel, subfamily G, member 1	KCNG1	K13,KCNG,KV6.1,MGC12878,kH2	NM_002237 NM_172318	NP_002228 NP_758529
LL.170850	K voltage-gated channel, subfamily G, member 3	KCNG3	KV10.1,KV6.3	NM_133329 NM_172344	NP_579875 NP_758847
LL.57542	kelch domain containing 5	KLHDC5	KIAA1340,MGC131714	NM_020782	NP_065833
LL.166348	kelch domain containing 6	KLHDC6	DKFZp779E2271,FLJ46299	NM_207335	NP_997218
LL.10324	kelch repeat and BTB (POZ) domain containing 10	KBTBD10	SARCOSIN	NM_006063	NP_006054
LL.9920	kelch repeat and BTB (POZ) domain containing 11	KBTBD11	KLHDC7C, KIAA0711	NM_014867	NP_055682
LL.25948	kelch repeat and BTB (POZ) domain containing 2	KBTBD2	BKLHD1	NM_015483	NP_056298
LL.143879	kelch repeat and BTB (POZ) domain containing 3	KBTBD3	BKLHD3,FLJ30685	NM_152433 NM_198439	NP_689646 NP_940841
LL.55709	kelch repeat and BTB (POZ) domain containing 4	KBTBD4	BKLHD4,FLJ10450,HSPC252	NM_016506 NM_018095	NP_057590 NP_060565
LL.131377	kelch repeat and BTB (POZ) domain containing 5	KBTBD5	FLJ32015,MGC125350,SRYP	NM_152393	NP_689606
LL.89890	kelch repeat and BTB (POZ) domain containing 6	KBTBD6	DKFZp547E1912,DKFZp547M073	NM_152903	NP_690867
LL.84078	kelch repeat and BTB (POZ) domain containing 7	KBTBD7	DKFZP434E2318	NM_032138	NP_115514
LL.84541	kelch repeat and BTB (POZ) domain containing 8	KBTBD8	KIAA1842,TA-KRP	NM_032505	NP_115894
LL.57626	kelch-like 1 (Drosophila)	KLHL1	FLJ30047,KIAA1490,MRP2	NM_020866	NP_065917
LL.317719	kelch-like 10 (Drosophila)	KLHL10	FLJ32662	NM_152467	NP_689680
LL.55175	kelch-like 11 (Drosophila)	KLHL11	FLJ10572	NM_018143	NP_060613
LL.59349	kelch-like 12 (Drosophila)	KLHL12	C3IP1,DKIR,FLJ27152	NM_021633	NP_067646
LL.90293	kelch-like 13 (Drosophila)	KLHL13	BKLHD2,FLJ10262,KIAA1309,MGC74791	NM_033495	NP_277030
LL.57565	kelch-like 14 (Drosophila)	KLHL14	-	NM_020805	NP_065856
LL.80311	kelch-like 15 (Drosophila)	KLHL15	MGC126148,MGC126149	NM_030624	NP_085127
LL.339451	kelch-like 17 (Drosophila)	KLHL17	RP11-54O7.6	NM_198317	NP_938073
LL.23276	kelch-like 18 (Drosophila)	KLHL18	FLJ13703,KIAA0795	NM_025010	NP_079286
LL.27252	kelch-like 20 (Drosophila)	KLHL20	KHLHX,KLEIP,KLHLX,RP3-383J4.3	NM_014458	NP_055273
LL.9903	kelch-like 21 (Drosophila)	KLHL21	KIAA0469,MGC99635	NM_014851	NP_055666
LL.84861	kelch-like 22 (Drosophila)	KLHL22	KELCHL	NM_032775	NP_116164
LL.151230	kelch-like 23 (Drosophila)	KLHL23	DITHP,FLJ37812,MGC22679,MGC2610	NM_144711	NP_653312
LL.54800	kelch-like 24 (Drosophila)	KLHL24	DRE1,FLJ25796	NM_017644	NP_060114
LL.64410	kelch-like 25 (Drosophila)	KLHL25	ENC-2,ENC2,FLJ12587	NM_022480	NP_071925
LL.55295	kelch-like 26 (Drosophila)	KLHL26	FLJ11078	NM_018316	NP_060786
LL.54813	kelch-like 28 (Drosophila)	KLHL28	BTBD5,FLJ20081	NM_017658	NP_060128
LL.114818	kelch-like 29 (Drosophila)	KLHL29	KBTBD9	XM_001134449 XM_940375	XP_001134449 XP_945468
LL.26249	kelch-like 3 (Drosophila)	KLHL3	FLJ40871,KIAA1129,MGC44594	NM_017415	NP_059111
LL.377007	kelch-like 30 (Drosophila)	KLHL30	FLJ43374	NM_198582	NP_940984
LL.401265	kelch-like 31 (Drosophila)	KLHL31	BKLHD6,KBTBD1,KLHL,bA345L23.2	NM_001003760	NP_001003760
LL.114792	kelch-like 32 (Drosophila)	KLHL32	BKLHD5,KIAA1900	NM_052904	NP_443136
LL.257240	kelch-like 34 (Drosophila)	KLHL34	FLJ34960,MGC125650	NM_153270	NP_695002
LL.56062	kelch-like 4 (Drosophila)	KLHL4	DKELCHL,KHL4,KIAA1687	NM_019117 NM_057162	NP_061990 NP_476503
LL.51088	kelch-like 5 (Drosophila)	KLHL5	-	NM_001007075 NM_015990 NM_199039	NP_001007076 NP_057074 NP_950240
LL.89857	kelch-like 6 (Drosophila)	KLHL6	FLJ00029	NM_130446	NP_569713
LL.55975	kelch-like 7 (Drosophila)	KLHL7	KLHL6,SBBI26	NM_001031710 NM_018846	NP_001026880 NP_061334
LL.57563	kelch-like 8 (Drosophila)	KLHL8	FLJ46304,KIAA1378	NM_020803	NP_065854
LL.55958	kelch-like 9 (Drosophila)	KLHL9	FLJ21815	NM_018847	NP_061335
LL.9817	kelch-like ECH-associated protein 1	KEAP1	INrf2,KIAA0132,KLHL19	NM_012289 NM_203500	NP_036421 NP_987096
LL.3959	lectin, galactoside-binding, soluble, 3 binding protein	LGALS3BP	90K,MAC-2-BP	NM_005567	NP_005558
LL.8216	leucine-zipper-like transcription regulator 1	LZTR1	LZTR-1,MGC21205,TCFL2	NM_006767	NP_006758
LL.55892	myoneurin	MYNN	OSZF,SBBIZ1,ZBTB31	NM_018657	NP_061127
LL.23598	POZ (BTB) and AT hook containing zinc finger 1	PATZ1	MAZR,PATZ,RIAZ,ZBTB19,ZNF278,ZSG,dJ400N23	NM_014323 NM_032050 NM_032051 NM_032052	NP_055138 NP_114439 NP_114440 NP_114441
LL.55213	RCC1 and BTB (POZ) domain containing protein 1	RCBTB1	CLLD7,CLLL7,GLP,MGC33184,RP11-185C18.1	NM_018191	NP_060661
LL.1102	RCC1 and BTB (POZ) domain containing protein 2	RCBTB2	CHC1L	NM_001268	NP_001259
LL.9886	Rho-related BTB domain containing 1	RHOBTB1	KIAA0740,MGC33059,MGC33841	NM_001032380 NM_014836 NM_198225	NP_001027552 NP_055651 NP_937868
LL.23221	Rho-related BTB domain containing 2	RHOBTB2	DBC2,KIAA0717	NM_015178	NP_055993
LL.22836	Rho-related BTB domain containing 3	RHOBTB3	KIAA0878	NM_014899	NP_055714
LL.92799	SH3KBP1 binding protein 1	SHKBP1	PP203,Sb1	NM_138392	NP_612401
LL.123103	similar to kelch-like 9	LOC123103	-	XM_063481	XP_063481
LL.8405	speckle-type POZ protein	SPOP	TEF2	NM_001007226 NM_001007227 NM_001007228 NM_001007229 NM_001007230 NM_003563	NP_001007227 NP_001007228 NP_001007229 NP001007230 NP001007231
LL.7126	tumor necrosis factor, alpha-induced protein 1 (endothelial)	TNFAIP1	B12,B61,EDP1,MGC2317	NM_021137	NP_066960
LL.22890	zinc finger and BTB domain containing 1	ZBTB1	KIAA0997	NM_014950	NP_055765
LL.65986	zinc finger and BTB domain containing 10	ZBTB10	FLJ12752,RINZF	NM_023929	NP_076418
LL.27107	zinc finger and BTB domain containing 11	ZBTB11	FLJ13426,MGC133303,ZNF-U69274	NM_014415	NP_055230
LL.221527	zinc finger and BTB domain containing 12	ZBTB12	Bat9,C6orf46,D6S59E,G10,NG35	NM_181842	NP_862825
LL.7704	zinc finger and BTB domain containing 16	ZBTB16	PLZF,ZNF145	NM_001018011 NM_006006	NP_001018011 NP_005997
LL.7709	zinc finger and BTB domain containing 17	ZBTB17	MIZ-1,ZNF151,pHZ-67	NM_003443	NP_003434
LL.57621	zinc finger and BTB domain containing 2	ZBTB2	ZNF437	NM_020861	NP_065912
LL.26137	zinc finger and BTB domain containing 20	ZBTB20	DKFZp566F123,DPZF,HOF,ODA-8S,ZNF288	NM_015642	NP_056457
LL.9278	zinc finger and BTB domain containing 22	ZBTB22	BING1,ZBTB22A,ZNF297,ZNF297A,fru,fruitless	NM_005453	NP_005444
LL.9841	zinc finger and BTB domain containing 24	ZBTB24	BIF1,PATZ2,ZNF450	NM_014797	NP_055612
LL.7597	zinc finger and BTB domain containing 25	ZBTB25	KUP,ZNF46	NM_006977	NP_008908
LL.57684	zinc finger and BTB domain containing 26	ZBTB26	KIAA1572,ZNF481,bioref	NM_020924	NP_065975
LL.79842	zinc finger and BTB domain containing 3	ZBTB3	FLJ23392	NM_024784	NP_079060
LL.27033	zinc finger and BTB domain containing 32	ZBTB32	FAXF,FAZF,Rog,TZFP,ZNF538	NM_014383	NP_055198
LL.10009	zinc finger and BTB domain containing 33	ZBTB33	ZNF-kaiso,ZNF348	NM_006777	NP_006768
LL.84614	zinc finger and BTB domain containing 37	ZBTB37	D430004I08Rik,MGC2629	NM_032522	NP_115911
LL.253461	zinc finger and BTB domain containing 38	ZBTB38	FLJ22332,FLJ31131,FLJ35036	NM_001080412	NP_001073881
LL.9880	zinc finger and BTB domain containing 39	ZBTB39	KIAA0352	NM_014830	NP_055645
LL.57659	zinc finger and BTB domain containing 4	ZBTB4	KAISO-L1,KIAA1538	NM_020899	NP_065950
LL.9923	zinc finger and BTB domain containing 40	ZBTB40	KIAA0478,MGC133098	NM_001083621 NM_014870	NP_001077090 NP_055685
LL.360023	zinc finger and BTB domain containing 41	ZBTB41	DKFZp686C06120,FLJ36199,FRBZ1,RP11-469L3.1	NM_194314	NP_919290
LL.23099	zinc finger and BTB domain containing 43	ZBTB43	ZBTB22B,ZNF-X,ZNF297B	NM_014007	NP_054726
LL.29068	zinc finger and BTB domain containing 44	ZBTB44	BTBD15,HSPC063	NM_014155	NP_054874
LL.84878	zinc finger and BTB domain containing 45	ZBTB45	DKFZp547H249,FLJ14486,ZNF499	NM_032792	NP_116181
LL.140685	zinc finger and BTB domain containing 46	ZBTB46	BTBD4,FLJ13502,RINZF,ZNF340	NM_025224	NP_079500
LL.3104	zinc finger and BTB domain containing 48	ZBTB48	HKR3,pp9964	NM_005341	NP_005332
LL.9925	zinc finger and BTB domain containing 5	ZBTB5	-	NM_014872	NP_055687
LL.10773	zinc finger and BTB domain containing 6	ZBTB6	ZID,ZNF482	NM_006626	NP_006617
LL.51341	zinc finger and BTB domain containing 7A	ZBTB7A	FBI-1,FBI1,LRF,MGC99631,ZBTB7,pokemon	NM_015898	NP_056982
LL.51043	zinc finger and BTB domain containing 7B	ZBTB7B	DKFZp686G01254,ZBTB15,ZFP67,c-Krox,hcKrox	NM_015872	NP_056956
LL.201501	zinc finger and BTB domain containing 7C	ZBTB7C	APM-1,FLJ37907,ZBTB36	NM_001039360	NP_001034449
LL.653121	zinc finger and BTB domain containing 8	ZBTB8	BOZF1,FLJ90065,MGC17919	NM_001040441	NP_001035531
LL.221504	zinc finger and BTB domain containing 9	ZBTB9	MGC23166	NM_152735	NP_689948
LL.7690	zinc finger protein 131	ZNF131	pHZ-10	NM_003432	NP_003423
LL.7541	zinc finger protein 161 homolog (mouse)	ZFP161	MGC126126,ZBTB14,ZF5,ZNF478	NM_003409	NP_003400
LL.10472	zinc finger protein 238	ZNF238	C2H2-171,RP58,TAZ-1,ZBTB18	NM_006352 NM_205768	NP_006343 NP_991331
LL.49854	zinc finger protein 295	ZNF295	DKFZp781N1974,ZBTB21	NM_001098402 NM_001098403 NM_020727	NP_001091872 NP_001091873 NP_065778
LL.166793	zinc finger protein 509	ZNF509	FLJ38559,MGC126279,MGC126280	NM_145291	NP_660334
HECT
LL.196515	AF-1 specific protein phosphatase	FLJ30092	KIAA0614	XM_497354 XM_942665	XP_497354 XP_947758
LL.57531	HECT domain and ankyrin repeat containing, E3 ligase 1	HACE1	-	NM_020771	NP_065822
LL.8925	hect domain and RCC1 (CHC1)-like domain (RLD) 1	HERC1	p532,p619	NM_003922	NP_003913
LL.8924	hect domain and RLD 2	HERC2	D15F37S1,DKFZp547P028,KIAA0393,jdf2,p528	NM_004667	NP_004658
LL.8916	hect domain and RLD 3	HERC3	KIAA0032	NM_014606	NP_055421
LL.26091	hect domain and RLD 4	HERC4	DKFZP564G092,KIAA1593	NM_001017972 NM_015601 NM_022079	NP_001017972 NP_056416 NP_071362
LL.51191	hect domain and RLD 5	HERC5	CEB1,CEBP1	NM_016323	NP_057407
LL.55008	hect domain and RLD 6	HERC6	FLJ20637	NM_001013000 NM_001013002 NM_001013005 NM_017912	NP_001013018 NP_001013020 NP_001013023 NP_060382
LL.25831	HECT domain containing 1	HECTD1	FLJ38315,KIAA1131	NM_015382	NP_056197
LL.143279	HECT domain containing 2	HECTD2	FLJ16050	NM_173497 NM_182765	NP_775768 NP_877497
LL.79654	HECT domain containing 3	HECTD3	FLJ21156,FLJ31983,MGC161630,RP11-69J16.1	NM_024602	NP_078878
LL.23072	HECT, C2 and WW domain containing E3 ligase 1	HECW1	KIAA0322,NEDL1	NM_015052	NP_055867
LL.57520	HECT, C2 and WW domain containing E3 ligase 2	HECW2	DKFZp686M17164,NEDL2	NM_020760	NP_065811
LL.10075	HECT, UBA and WWE domain containing 1	HUWE1	ARF-BP1,HECTH9,LASU1,MULE,UREB1	NM_031407	NP_113584
LL.7337	human papilloma virus E6-associated protein	UBE3A	E6-AP,EPVE6AP,HPVE6A,E3A, Angelman syndrome	NM_000462 NM_130838 NM_130839	NP_000453 NP_570853 NP_570854
LL.83737	itchy homolog E3 ubiquitin protein ligase (mouse)	ITCH	AIF4,AIP4,NAPP1,dJ468O1.1	NM_031483	NP_113671
LL.9870	KIAA0317	KIAA0317	-	NM_001039479	NP_001034568
LL.55632	KIAA1333	KIAA1333	FLJ20333	NM_017769	NP_060239
LL.4734	neural precursor-expressed, developm. down-regulated 4	NEDD4	KIAA0093	NM_006154 NM_198400	NP_006145 NP_940682
LL.23327	neural precursor-expressed, developm. down-regulated 4-like	NEDD4L	FLJ33870,KIAA0439,RSP5,hNedd4-2	NM_015277	NP_056092
LL.57154	SMAD specific E3 ubiquitin protein ligase 1	SMURF1	KIAA1625	NM_020429 NM_181349	NP_065162 NP_851994
LL.64750	SMAD specific E3 ubiquitin protein ligase 2	SMURF2	DKFZp686F0270,MGC138150	NM_022739	NP_073576
LL.9320	thyroid hormone receptor interactor 12	TRIP12	KIAA0045,MGC138849,MGC138850	NM_004238	NP_004229
LL.51366	ubiquitin protein ligase E3 component n-recognin 5	UBR5	DD5,EDD,EDD1,FLJ11310,HYD	NM_015902	NP_056986
LL.89910	ubiquitin protein ligase E3B	UBE3B	FLJ45294	NM_130466 NM_183415	NP_569733 NP_904324
LL.9690	ubiquitin protein ligase E3C	UBE3C	KIAA0010,KIAA10	NM_014671	NP_055486
LL.11059	WW domain containing E3 ubiquitin protein ligase 1	WWP1	AIP5,DKFZp434D2111,Tiul1,hSDRP1	NM_007013	NP_008944
LL.11060	WW domain containing E3 ubiquitin protein ligase 2	WWP2	AIP2,WWp2-like	NM_007014 NM_199423 NM_199424	NP_008945 NP_955455 NP_955456
DDB1-like
LL.29894	cleavage and polyadenylation specific factor 1, 160kDa	CPSF1	CPSF160 HSU37012 P/cl.18	NM_013291	NP_037423
LL.1642	damage-specific DNA binding protein 1, 127kDa	DDB1	DDBA UV-DDB1 XAP1 XPCE XPE XPE-BF	NM_001923	NP_001914
LL.23450	splicing factor 3b, subunit 3, 130kDa	SF3B3	KIAA0017 RSE1 SAP130 SF3b130 STAF130	NM_012426	NP_036558
ZnF_A20
LL.93550	AN1, ubiquitin-like, homolog (Xenopus laevis)	ANUBL1	FLJ40185 ZFAND4	NM_174890	NP_777550
LL.161725	OTU domain containing 7A	OTUD7A	C15orf16 CEZANNE2 OTUD7	NM_130901	NP_570971
LL.56957	OTU domain containing 7B	OTUD7B	CEZANNE ZA20D1	NM_020205	NP_064590
LL.154881	potassium channel tetramerisation domain containing 7	KCTD7	FLJ32069	NM_153033	NP_694578
LL.27342	RAB guanine nucleotide exchange factor (GEF) 1	RABGEF1	FLJ32302 RABEX5 rabex-5	NM_014504	NP_055319
LL.7128	tumor necrosis factor, alpha-induced protein 3	TNFAIP3	A20 OTUD7C TNFA1P2	NM_006290	NP_006281
LL.60685	zinc finger, AN1-type domain 3	ZFAND3	FLJ13222 TEX27	NM_021943	NP_068762
LL.7763	zinc finger, AN1-type domain 5	ZFAND5	ZA20D2 ZFAND5A ZNF216	NM_006007	NP_005998
LL.54469	zinc finger, AN1-type domain 6	ZFAND6	AWP1 ZA20D3 ZFAND5B	NM_019006	NP_061879
